# Supplementary material for: Species Assembly of Highland Anuran Communities in Equatorial Africa (Virunga Massif): Soundscape, Acoustic Niches, and Partitioning
Source: Animals (Basel). 2024 Aug 15;14(16):2360. doi: 10.3390/ani14162360 (PMC11350915; doi:10.3390/ani14162360)
Supplement: Supplementary file 1 [file animals-14-02360-s001.zip]

Archive with 1 entries (1 files):
- animals-3132222-supplementary.pdf
